# Supplementary material for: Machine learning based approach to exam cheating detection
Source: PLoS One. 2021 Aug 4;16(8):e0254340. doi: 10.1371/journal.pone.0254340 (PMC8336856; doi:10.1371/journal.pone.0254340)
Supplement: S1 Data — (CSV) [file pone.0254340.s001.csv]

Q1	Q2	Midterm	Q3	Q4	Final
7.25	7.5	21.3	7.1	7.14	28.0
9.4	6.3	20.2	7.1	7.6	30.5
7.2	5.8	16.7	5.7	7.14	25.0
7.5	9.6	24.8	5.7	7.6	31.0
9.4	10.0	27.1	10.0	8.57	40.0
4.4	6.3	13.0	5.7	5.71	22.0
2.2	4.6	11.5	4.17	5.71	14.0
6.9	6.3	19.6	5.7	7.14	35.0
6.1	5.35	18.5	7.1	2.86	25.0
4.69	8.3	12.1	2.9	2.86	21.5
5.0	8.3	26.5	7.1	10.0	33.0
4.4	5.0	21.3	1.4	4.29	15.0
10.0	10.0	28.3	8.6	8.57	40.0
6.7	7.96	23.1	8.6	8.57	23.0
9.7	10.0	28.8	10.0	8.57	37.0
7.04	8.3	26.0	7.1	5.71	17.0
8.6	10.0	21.9	7.1	10.0	38.0
5.0	5.0	12.7	5.7	4.29	25.0
5.6	9.2	21.3	8.6	5.71	30.0
7.5	8.8	27.7	8.6	10.0	36.0
8.1	8.42	16.2	8.6	8.57	36.0
5.56	3.8	23.7	8.6	4.29	40.0
7.5	7.9	23.1	8.6	5.71	33.0
5.6	5.4	22.5	8.6	7.14	33.0
10.0	10.0	30.0	8.6	10.0	34.0
9.4	10.0	30.0	8.6	9.33	37.0
10.0	9.6	23.7	7.1	10.0	26.0
5.0	7.1	15.0	7.1	7.14	28.0
7.2	10.0	21.9	8.6	10.0	34.0
8.9	9.6	26.0	10.0	10.0	40.0
3.3	2.5	11.5	2.5	3.3	40.0
10.0	10.0	27.7	7.1	7.14	33.0
10.0	10.0	30.0	10.0	10.0	40.0
6.41	5.0	14.4	7.1	7.14	18.5
3.3	7.5	14.4	7.1	5.71	22.0
2.8	4.2	10.4	4.24	5.71	36.0
8.3	8.3	23.1	7.1	10.0	34.5
10.0	7.9	27.7	7.1	8.33	24.0
8.3	10.0	27.1	7.1	10.0	29.0
7.2	8.3	21.3	5.7	5.71	19.0
6.7	10.0	26.0	8.6	8.43	20.0
8.1	8.8	26.0	7.1	7.14	23.0
7.2	9.6	24.8	8.6	5.71	20.5
2.5	5.4	16.7	7.1	7.14	22.0
10.0	7.9	30.0	4.3	10.0	26.0
2.2	3.3	11.0	10.0	8.57	34.0
4.7	5.8	20.8	1.4	5.71	15.5
5.8	7.1	23.1	7.1	10.0	23.0
3.9	6.53	23.1	5.7	10.0	39.0
7.97	9.6	25.4	8.6	5.71	23.0
9.4	10.0	29.4	7.1	8.57	40.0
5.6	4.6	17.9	4.3	7.14	31.0
